# Supplementary material for: Real-Time Relative qPCR without Reference to Control Samples and Estimation of Run-Specific PCR Parameters from Run-Internal Mini-Standard Curves
Source: PLoS One. 2010 Jul 22;5(7):e11723. doi: 10.1371/journal.pone.0011723 (PMC2908630; doi:10.1371/journal.pone.0011723)
Supplement: Algorithm S1 — Algorithm for practical use of RIMS based drqPCR. (1.26 MB XLS) [file pone.0011723.s006.xls]

## Sheet: Instructions for use
									Target:	targetA												Target:	targetB
									RIMS data													RIMS data
									β	-0.294034												β	-0.29475
									α	-0.730426												α	-0.680333
									s2	0												s2	0
									SE(β)	0.00353936												SE(β)	0.000462271
									SE(α)	0.0551533												SE(α)	0.00824828
									R2	0.999276												R2	0.99999
									Position	Sample ID	N0		Cq		LOG(N0)			Position	Sample ID	N0		Cq		LOG(N0)
									1	ERV fusPCR 57g	0.01		4.463		-2			1	tuple pcrfus 57g	0.01		4.429		-2
								RIMS1	2	Repli, of ERV fusPCR 57g	0.01		4.227		-2		RIMS1	2	Repli, of tuple pcrfus 57	0.01		4.51		-2
									3	Repli, of ERV fusPCR 57g	0.01		4.542		-2			3	Repli, of tuple pcrfus 57	0.01		4.493		-2
																		25	tuple pcrfus 57g	1e-08		24.8		-8
								RIMS2	15	Repli, of ERV fusPCR 57g	1e-05		14.11		-5		RIMS2	26	Repli, of tuple pcrfus 57	1e-08		24.83		-8
									16	Repli, of ERV fusPCR 57g	1e-05		14.41		-5			27	Repli, of tuple pcrfus 57	1e-08		24.87		-8
									25	ERV fusPCR 57g	1e-08		25.04		-8
								RIMS3	26	Repli, of ERV fusPCR 57g	1e-08		24.65		-8		RIMS3
									17	ERV fusPCR 57g	1e-06		18.09					17	tuple pcrfus 57g	1e-06		17.91
								Sample1	18	Repli, of ERV fusPCR 57g	1e-06		17.66				Sample1	18	Repli, of tuple pcrfus 57	1e-06		17.83
									19	Repli, of ERV fusPCR 57g	1e-06		18.1					19	Repli, of tuple pcrfus 57	1e-06		17.87
									5	ERV fusPCR 57g	0.001		7.411					21	tuple pcrfus 57g	1e-07		21.48
								Sample2	6	Repli, of ERV fusPCR 57g	0.001		7.951				Sample2	22	Repli, of tuple pcrfus 57	1e-07		21.51
									7	Repli, of ERV fusPCR 57g	0.001		7.951					23	Repli, of tuple pcrfus 57	1e-07		21.33
									5	ERV fusPCR 57g	0.001		7.411					21	tuple pcrfus 57g	1e-07		21.48
								Sample3	6	Repli, of ERV fusPCR 57g	0.001		7.951				Sample3	22	Repli, of tuple pcrfus 57	1e-07		21.51
			Target:		Target:																X-setpoint:			2
			targetA		targetB		Single ratio based drqPCR														Double ratio based drqPCR
							LOG-scale							Re-transformed							LOG-scale							Re-transformed
		Sample#	Sample ID		Sample ID		LOG(Ris)	SE(LOG(Ris))		95% CI for LOG(Ris)				Ris		95% CI Ris					LOG(Ris)	SE(LOG(Ris))		95% CI for LOG(Ris)				Ris		95% CI Ris				X	X<set	Least SE
		1	Repli, of ERV fusPCR 57g	:	Repli, of tuple pcrfus 57		-0.0608042	0.0556102	[	-0.186603	;	0.0649949	]	0.869352	[	0.650724	;	1.16144	]		-0.140075	0.0634562	[	-0.279741	;	-0.000409058	]	0.724311	[	0.52512	;	0.999059	]	3.13743
		2	Repli, of ERV fusPCR 57g	:	Repli, of tuple pcrfus 57		3.98442	0.0660114	[	3.83509	;	4.13375	]	9647.68	[	6840.61	;	13606.6	]		4.00935	0.0634365	[	3.86973	;	4.14898	]	10217.7	[	7408.5	;	14092.1	]	1.98824	*	*
		3	Repli, of ERV fusPCR 57g	:	Repli, of tuple pcrfus 57		4.0271	0.0742563	[	3.85912	;	4.19508	]	10643.8	[	7229.66	;	15670.3	]		4.05209	0.0852545	[	3.86445	;	4.23974	]	11274.4	[	7318.94	;	17367.5	]	1.94556	*

## Sheet: Input
		Target:	targetA												Target:	targetB
		RIMS data													RIMS data
		β	#DIV/0!												β	#DIV/0!
		α	#DIV/0!												α	#DIV/0!
		s2	#DIV/0!												s2	#DIV/0!
		SE(β)	#DIV/0!												SE(β)	#DIV/0!
		SE(α)	#DIV/0!												SE(α)	#DIV/0!
		R2	#DIV/0!												R2	#DIV/0!
		Position	Sample ID	N0		Cq		LOG(N0)			Position	Sample ID	N0		Cq		LOG(N0)
	RIMS1									RIMS1
	RIMS2									RIMS2
	RIMS3									RIMS3
	Sample1									Sample1
	Sample2									Sample2
	Sample3									Sample3
	Sample4									Sample4
	Sample5									Sample5
	Sample6									Sample6
	Sample7									Sample7
	Sample8									Sample8
	Sample9									Sample9
	Sample10									Sample10
	Sample11									Sample11
	Sample12									Sample12
	Sample13									Sample13
	Sample14									Sample14
	Sample15									Sample15
	Sample16									Sample16
	Sample17									Sample17
	Sample18									Sample18
	Sample19									Sample19
	Sample20									Sample20
	Sample21									Sample21
	Sample22									Sample22
	Sample23									Sample23
	Sample24									Sample24
	Sample25									Sample25
	Sample26									Sample26
	Sample27									Sample27
	Sample28									Sample28
	Sample29									Sample29
	Sample30									Sample30
	Sample31									Sample31
	Sample32									Sample32
	Sample33									Sample33
	Sample34									Sample34
	Sample35									Sample35
	Sample36									Sample36
	Sample37									Sample37
	Sample38									Sample38
	Sample39									Sample39
	Sample40									Sample40
	Sample41									Sample41
	Sample42									Sample42
	Sample43									Sample43
	Sample44									Sample44
	Sample45									Sample45
	Sample46									Sample46
	Sample47									Sample47
	Sample48									Sample48
	Sample49									Sample49
	Sample50									Sample50
	Sample51									Sample51
	Sample52									Sample52
	Sample53									Sample53
	Sample54									Sample54
	Sample55									Sample55
	Sample56									Sample56
	Sample57									Sample57
	Sample58									Sample58
	Sample59									Sample59
	Sample60									Sample60
	Sample61									Sample61
	Sample62									Sample62
	Sample63									Sample63
	Sample64									Sample64
	Sample65									Sample65
	Sample66									Sample66
	Sample67									Sample67
	Sample68									Sample68
	Sample69									Sample69
	Sample70									Sample70
	Sample71									Sample71
	Sample72									Sample72
	Sample73									Sample73
	Sample74									Sample74
	Sample75									Sample75
	Sample76									Sample76
	Sample77									Sample77
	Sample78									Sample78
	Sample79									Sample79
	Sample80									Sample80
	Sample81									Sample81
	Sample82									Sample82
	Sample83									Sample83
	Sample84									Sample84
	Sample85									Sample85
	Sample86									Sample86
	Sample87									Sample87
	Sample88									Sample88
	Sample89									Sample89
	Sample90									Sample90
	Sample91									Sample91
	Sample92									Sample92
	Sample93									Sample93
	Sample94									Sample94
	Sample95									Sample95
	Sample96									Sample96
	Sample97									Sample97
	Sample98									Sample98
	Sample99									Sample99
	Sample100									Sample100
	Sample101									Sample101
	Sample102									Sample102
	Sample103									Sample103
	Sample104									Sample104
	Sample105									Sample105
	Sample106									Sample106
	Sample107									Sample107
	Sample108									Sample108
	Sample109									Sample109
	Sample110									Sample110
	Sample111									Sample111
	Sample112									Sample112
	Sample113									Sample113
	Sample114									Sample114
	Sample115									Sample115
	Sample116									Sample116
	Sample117									Sample117
	Sample118									Sample118
	Sample119									Sample119
	Sample120									Sample120
	Sample121									Sample121
	Sample122									Sample122
	Sample123									Sample123
	Sample124									Sample124
	Sample125									Sample125
	Sample126									Sample126
	Sample127									Sample127
	Sample128									Sample128
	Sample129									Sample129
	Sample130									Sample130

## Sheet: Results
	Target:		Target:																X-setpoint:
	targetA		targetB		Single ratio based drqPCR														Double ratio based drqPCR
					LOG-scale							Re-transformed							LOG-scale							Re-transformed
Sample#	Sample ID		Sample ID		LOG(Ris)	SE(LOG(Ris))		95% CI for LOG(Ris)				Ris		95% CI Ris					LOG(Ris)	SE(LOG(Ris))		95% CI for LOG(Ris)				Ris		95% CI Ris				X	X<set	Least SE

## Sheet: Test samples
Target: ERV1								Target: TUPLE1
Position	Sample	N0		Cq				Position	Sample	N0		Cq
1	ERV fusPCR 57g	0.01		4.463				1	tuple pcrfus 57g	0.01		4.429
2	Repli, of ERV fusPCR 57g	0.01		4.227				2	Repli, of tuple pcrfus 57	0.01		4.51
3	Repli, of ERV fusPCR 57g	0.01		4.542				3	Repli, of tuple pcrfus 57	0.01		4.493
4	Repli, of ERV fusPCR 57g	0.01		4.147				4	Repli, of tuple pcrfus 57	0.01		4.528
5	ERV fusPCR 57g	0.001		7.411				5	tuple pcrfus 57g	0.001		7.472
6	Repli, of ERV fusPCR 57g	0.001		7.951				6	Repli, of tuple pcrfus 57	0.001		7.761
7	Repli, of ERV fusPCR 57g	0.001		7.951				7	Repli, of tuple pcrfus 57	0.001		7.677
8	Repli, of ERV fusPCR 57g	0.001		7.271				8	Repli, of tuple pcrfus 57	0.001		7.77
9	ERV fusPCR 57g	0.0001		11.32				9	tuple pcrfus 57g	0.0001		10.94
10	Repli, of ERV fusPCR 57g	0.0001		10.97				10	Repli, of tuple pcrfus 57	0.0001		11.21
11	Repli, of ERV fusPCR 57g	0.0001		11.4				11	Repli, of tuple pcrfus 57	0.0001		11.06
12	Repli, of ERV fusPCR 57g	0.0001		11.18				12	Repli, of tuple pcrfus 57	0.0001		11.03
13	ERV fusPCR 57g	1e-05		14.31				13	tuple pcrfus 57g	1e-05		14.7
14	Repli, of ERV fusPCR 57g	1e-05		14.23				14	Repli, of tuple pcrfus 57	1e-05		14.62
15	Repli, of ERV fusPCR 57g	1e-05		14.11				15	Repli, of tuple pcrfus 57	1e-05		14.6
16	Repli, of ERV fusPCR 57g	1e-05		14.41				16	Repli, of tuple pcrfus 57	1e-05		14.7
17	ERV fusPCR 57g	1e-06		18.09				17	tuple pcrfus 57g	1e-06		17.91
18	Repli, of ERV fusPCR 57g	1e-06		17.66				18	Repli, of tuple pcrfus 57	1e-06		17.83
19	Repli, of ERV fusPCR 57g	1e-06		18.1				19	Repli, of tuple pcrfus 57	1e-06		17.87
20	Repli, of ERV fusPCR 57g	1e-06		18				20	Repli, of tuple pcrfus 57	1e-06		17.78
21	ERV fusPCR 57g	1e-07		21.21				21	tuple pcrfus 57g	1e-07		21.48
22	Repli, of ERV fusPCR 57g	1e-07		21.31				22	Repli, of tuple pcrfus 57	1e-07		21.51
23	Repli, of ERV fusPCR 57g	1e-07		20.8				23	Repli, of tuple pcrfus 57	1e-07		21.33
24	Repli, of ERV fusPCR 57g	1e-07		21.33				24	Repli, of tuple pcrfus 57	1e-07		21.62
25	ERV fusPCR 57g	1e-08		25.04				25	tuple pcrfus 57g	1e-08		24.8
26	Repli, of ERV fusPCR 57g	1e-08		24.65				26	Repli, of tuple pcrfus 57	1e-08		24.83
27	Repli, of ERV fusPCR 57g	1e-08		24.73				27	Repli, of tuple pcrfus 57	1e-08		24.87
28	Repli, of ERV fusPCR 57g	1e-08		25.55				28	Repli, of tuple pcrfus 57	1e-08		24.6

## Sheet: Calculations
	targetA			targetA				targetB			targetB
	Squared LOG(Cq)-residuals			Squared LOG(N0)-residuals				Squared LOG(Cq)-residuals			Squared LOG(N0)-residuals
SUM:	0			0				0			0
Single ratio based drqPCR																						Double ratio based drqPCR
Target:	targetA			Target:	targetB
								targetA	targetA			targetB	targetB									targetA	targetA	targetA	targetA	targetA	targetA	targetA	targetA	targetA	targetA	targetA		targetA		targetB	targetB	targetB	targetB	targetB	targetB	targetB	targetB	targetB	targetB	targetB		targetB
Sample ID	LOG(N0)	mean LOG(N0)		Sample ID	LOG(N0)	mean LOG(N0)		SE,repli	SE,regr			SE,repli	SE,regr		SE,komb	CI		SE,komb,simpel	CI			ΔCqs	Least ΔCq	RIMS1,Cq	RIMS2,Cq	RIMS3,Cq	RIMS1,LOG(N0)	RIMS2,LOG(N0)	RIMS3,LOG(N0)	RIMS1,LOG(N0), calculated	RIMS2,LOG(N0), calculated	RIMS3,LOG(N0), calculated		β*ΔCq		ΔCqs	Least ΔCq	RIMS1,Cq	RIMS2,Cq	RIMS3,Cq	RIMS1,LOG(N0)	RIMS2,LOG(N0)	RIMS3,LOG(N0)	RIMS1,LOG(N0), calculated	RIMS2,LOG(N0), calculated	RIMS3,LOG(N0), calculated		β*ΔCq
0		#REF!		0
0		#DIV/0!		0		#DIV/0!		#DIV/0!	#DIV/0!			#DIV/0!	#DIV/0!		#DIV/0!	#DIV/0!		#DIV/0!	#DIV/0!															#DIV/0!														#DIV/0!
0				0
0		#REF!		0
0		#DIV/0!		0		#DIV/0!		#DIV/0!	#DIV/0!			#DIV/0!	#DIV/0!		#DIV/0!	#DIV/0!		#DIV/0!	#DIV/0!															#DIV/0!														#DIV/0!
0				0
0		#REF!		0
0		#DIV/0!		0		#DIV/0!		#DIV/0!	#DIV/0!			#DIV/0!	#DIV/0!		#DIV/0!	#DIV/0!		#DIV/0!	#DIV/0!															#DIV/0!														#DIV/0!
0				0
0		#REF!		0
0		#DIV/0!		0		#DIV/0!		#DIV/0!	#DIV/0!			#DIV/0!	#DIV/0!		#DIV/0!	#DIV/0!		#DIV/0!	#DIV/0!															#DIV/0!														#DIV/0!
0				0
0		#REF!		0
0		#DIV/0!		0		#DIV/0!		#DIV/0!	#DIV/0!			#DIV/0!	#DIV/0!		#DIV/0!	#DIV/0!		#DIV/0!	#DIV/0!															#DIV/0!														#DIV/0!
0				0
0		#REF!		0
0		#DIV/0!		0		#DIV/0!		#DIV/0!	#DIV/0!			#DIV/0!	#DIV/0!		#DIV/0!	#DIV/0!		#DIV/0!	#DIV/0!															#DIV/0!														#DIV/0!
0				0
0		#REF!		0
0		#DIV/0!		0		#DIV/0!		#DIV/0!	#DIV/0!			#DIV/0!	#DIV/0!		#DIV/0!	#DIV/0!		#DIV/0!	#DIV/0!															#DIV/0!														#DIV/0!
0				0
0		#REF!		0
0		#DIV/0!		0		#DIV/0!		#DIV/0!	#DIV/0!			#DIV/0!	#DIV/0!		#DIV/0!	#DIV/0!		#DIV/0!	#DIV/0!															#DIV/0!														#DIV/0!
0				0
0		#REF!		0
0		#DIV/0!		0		#DIV/0!		#DIV/0!	#DIV/0!			#DIV/0!	#DIV/0!		#DIV/0!	#DIV/0!		#DIV/0!	#DIV/0!															#DIV/0!														#DIV/0!
0				0
0		#REF!		0
0		#DIV/0!		0		#DIV/0!		#DIV/0!	#DIV/0!			#DIV/0!	#DIV/0!		#DIV/0!	#DIV/0!		#DIV/0!	#DIV/0!															#DIV/0!														#DIV/0!
0				0
0		#REF!		0
0		#DIV/0!		0		#DIV/0!		#DIV/0!	#DIV/0!			#DIV/0!	#DIV/0!		#DIV/0!	#DIV/0!		#DIV/0!	#DIV/0!															#DIV/0!														#DIV/0!
0				0
0		#REF!		0
0		#DIV/0!		0		#DIV/0!		#DIV/0!	#DIV/0!			#DIV/0!	#DIV/0!		#DIV/0!	#DIV/0!		#DIV/0!	#DIV/0!															#DIV/0!														#DIV/0!
0				0
0		#REF!		0
0		#DIV/0!		0		#DIV/0!		#DIV/0!	#DIV/0!			#DIV/0!	#DIV/0!		#DIV/0!	#DIV/0!		#DIV/0!	#DIV/0!															#DIV/0!														#DIV/0!
0				0
0		#REF!		0
0		#DIV/0!		0		#DIV/0!		#DIV/0!	#DIV/0!			#DIV/0!	#DIV/0!		#DIV/0!	#DIV/0!		#DIV/0!	#DIV/0!															#DIV/0!														#DIV/0!
0				0
0		#REF!		0
0		#DIV/0!		0		#DIV/0!		#DIV/0!	#DIV/0!			#DIV/0!	#DIV/0!		#DIV/0!	#DIV/0!		#DIV/0!	#DIV/0!															#DIV/0!														#DIV/0!
0				0
0		#REF!		0
0		#DIV/0!		0		#DIV/0!		#DIV/0!	#DIV/0!			#DIV/0!	#DIV/0!		#DIV/0!	#DIV/0!		#DIV/0!	#DIV/0!															#DIV/0!														#DIV/0!
0				0
0		#REF!		0
0		#DIV/0!		0		#DIV/0!		#DIV/0!	#DIV/0!			#DIV/0!	#DIV/0!		#DIV/0!	#DIV/0!		#DIV/0!	#DIV/0!															#DIV/0!														#DIV/0!
0				0
0		#REF!		0
0		#DIV/0!		0		#DIV/0!		#DIV/0!	#DIV/0!			#DIV/0!	#DIV/0!		#DIV/0!	#DIV/0!		#DIV/0!	#DIV/0!															#DIV/0!														#DIV/0!
0				0
0		#REF!		0
0		#DIV/0!		0		#DIV/0!		#DIV/0!	#DIV/0!			#DIV/0!	#DIV/0!		#DIV/0!	#DIV/0!		#DIV/0!	#DIV/0!															#DIV/0!														#DIV/0!
0				0
0		#REF!		0
0		#DIV/0!		0		#DIV/0!		#DIV/0!	#DIV/0!			#DIV/0!	#DIV/0!		#DIV/0!	#DIV/0!		#DIV/0!	#DIV/0!															#DIV/0!														#DIV/0!
0				0
0		#REF!		0
0		#DIV/0!		0		#DIV/0!		#DIV/0!	#DIV/0!			#DIV/0!	#DIV/0!		#DIV/0!	#DIV/0!		#DIV/0!	#DIV/0!															#DIV/0!														#DIV/0!
0				0
0		#REF!		0
0		#DIV/0!		0		#DIV/0!		#DIV/0!	#DIV/0!			#DIV/0!	#DIV/0!		#DIV/0!	#DIV/0!		#DIV/0!	#DIV/0!															#DIV/0!														#DIV/0!
0				0
0		#REF!		0
0		#DIV/0!		0		#DIV/0!		#DIV/0!	#DIV/0!			#DIV/0!	#DIV/0!		#DIV/0!	#DIV/0!		#DIV/0!	#DIV/0!															#DIV/0!														#DIV/0!
0				0
0		#REF!		0
0		#DIV/0!		0		#DIV/0!		#DIV/0!	#DIV/0!			#DIV/0!	#DIV/0!		#DIV/0!	#DIV/0!		#DIV/0!	#DIV/0!															#DIV/0!														#DIV/0!
0				0
0		#REF!		0
0		#DIV/0!		0		#DIV/0!		#DIV/0!	#DIV/0!			#DIV/0!	#DIV/0!		#DIV/0!	#DIV/0!		#DIV/0!	#DIV/0!															#DIV/0!														#DIV/0!
0				0
0		#REF!		0
0		#DIV/0!		0		#DIV/0!		#DIV/0!	#DIV/0!			#DIV/0!	#DIV/0!		#DIV/0!	#DIV/0!		#DIV/0!	#DIV/0!															#DIV/0!														#DIV/0!
0				0
0		#REF!		0
0		#DIV/0!		0		#DIV/0!		#DIV/0!	#DIV/0!			#DIV/0!	#DIV/0!		#DIV/0!	#DIV/0!		#DIV/0!	#DIV/0!															#DIV/0!														#DIV/0!
0				0
0		#REF!		0
0		#DIV/0!		0		#DIV/0!		#DIV/0!	#DIV/0!			#DIV/0!	#DIV/0!		#DIV/0!	#DIV/0!		#DIV/0!	#DIV/0!															#DIV/0!														#DIV/0!
0				0
0		#REF!		0
0		#DIV/0!		0		#DIV/0!		#DIV/0!	#DIV/0!			#DIV/0!	#DIV/0!		#DIV/0!	#DIV/0!		#DIV/0!	#DIV/0!															#DIV/0!														#DIV/0!
0				0
0		#REF!		0
0		#DIV/0!		0		#DIV/0!		#DIV/0!	#DIV/0!			#DIV/0!	#DIV/0!		#DIV/0!	#DIV/0!		#DIV/0!	#DIV/0!															#DIV/0!														#DIV/0!
0				0
0		#REF!		0
0		#DIV/0!		0		#DIV/0!		#DIV/0!	#DIV/0!			#DIV/0!	#DIV/0!		#DIV/0!	#DIV/0!		#DIV/0!	#DIV/0!															#DIV/0!														#DIV/0!
0				0
0		#REF!		0
0		#DIV/0!		0		#DIV/0!		#DIV/0!	#DIV/0!			#DIV/0!	#DIV/0!		#DIV/0!	#DIV/0!		#DIV/0!	#DIV/0!															#DIV/0!														#DIV/0!
0				0
0		#REF!		0
0		#DIV/0!		0		#DIV/0!		#DIV/0!	#DIV/0!			#DIV/0!	#DIV/0!		#DIV/0!	#DIV/0!		#DIV/0!	#DIV/0!															#DIV/0!														#DIV/0!
0				0
0		#REF!		0
0		#DIV/0!		0		#DIV/0!		#DIV/0!	#DIV/0!			#DIV/0!	#DIV/0!		#DIV/0!	#DIV/0!		#DIV/0!	#DIV/0!															#DIV/0!														#DIV/0!
0				0
0		#REF!		0
0		#DIV/0!		0		#DIV/0!		#DIV/0!	#DIV/0!			#DIV/0!	#DIV/0!		#DIV/0!	#DIV/0!		#DIV/0!	#DIV/0!															#DIV/0!														#DIV/0!
0				0
0		#REF!		0
0		#DIV/0!		0		#DIV/0!		#DIV/0!	#DIV/0!			#DIV/0!	#DIV/0!		#DIV/0!	#DIV/0!		#DIV/0!	#DIV/0!															#DIV/0!														#DIV/0!
0				0
0		#REF!		0
0		#DIV/0!		0		#DIV/0!		#DIV/0!	#DIV/0!			#DIV/0!	#DIV/0!		#DIV/0!	#DIV/0!		#DIV/0!	#DIV/0!															#DIV/0!														#DIV/0!
0				0
0		#REF!		0
0		#DIV/0!		0		#DIV/0!		#DIV/0!	#DIV/0!			#DIV/0!	#DIV/0!		#DIV/0!	#DIV/0!		#DIV/0!	#DIV/0!															#DIV/0!														#DIV/0!
0				0
0		#REF!		0
0		#DIV/0!		0		#DIV/0!		#DIV/0!	#DIV/0!			#DIV/0!	#DIV/0!		#DIV/0!	#DIV/0!		#DIV/0!	#DIV/0!															#DIV/0!														#DIV/0!
0				0
0		#REF!		0
0		#DIV/0!		0		#DIV/0!		#DIV/0!	#DIV/0!			#DIV/0!	#DIV/0!		#DIV/0!	#DIV/0!		#DIV/0!	#DIV/0!															#DIV/0!														#DIV/0!
0				0
0		#REF!		0
0		#DIV/0!		0		#DIV/0!		#DIV/0!	#DIV/0!			#DIV/0!	#DIV/0!		#DIV/0!	#DIV/0!		#DIV/0!	#DIV/0!															#DIV/0!														#DIV/0!
0				0
0		#REF!		0
0		#DIV/0!		0		#DIV/0!		#DIV/0!	#DIV/0!			#DIV/0!	#DIV/0!		#DIV/0!	#DIV/0!		#DIV/0!	#DIV/0!															#DIV/0!														#DIV/0!
0				0
0		#REF!		0
0		#DIV/0!		0		#DIV/0!		#DIV/0!	#DIV/0!			#DIV/0!	#DIV/0!		#DIV/0!	#DIV/0!		#DIV/0!	#DIV/0!															#DIV/0!														#DIV/0!
0				0
0		#REF!		0
0		#DIV/0!		0		#DIV/0!		#DIV/0!	#DIV/0!			#DIV/0!	#DIV/0!		#DIV/0!	#DIV/0!		#DIV/0!	#DIV/0!															#DIV/0!														#DIV/0!
0				0
0		#REF!		0
0		#DIV/0!		0		#DIV/0!		#DIV/0!	#DIV/0!			#DIV/0!	#DIV/0!		#DIV/0!	#DIV/0!		#DIV/0!	#DIV/0!															#DIV/0!														#DIV/0!
0				0
0		#REF!		0
0		#DIV/0!		0		#DIV/0!		#DIV/0!	#DIV/0!			#DIV/0!	#DIV/0!		#DIV/0!	#DIV/0!		#DIV/0!	#DIV/0!															#DIV/0!														#DIV/0!
0				0
0		#REF!		0
0		#DIV/0!		0		#DIV/0!		#DIV/0!	#DIV/0!			#DIV/0!	#DIV/0!		#DIV/0!	#DIV/0!		#DIV/0!	#DIV/0!															#DIV/0!														#DIV/0!
0				0
0		#REF!		0
0		#DIV/0!		0		#DIV/0!		#DIV/0!	#DIV/0!			#DIV/0!	#DIV/0!		#DIV/0!	#DIV/0!		#DIV/0!	#DIV/0!															#DIV/0!														#DIV/0!
0				0
0		#REF!		0
0		#DIV/0!		0		#DIV/0!		#DIV/0!	#DIV/0!			#DIV/0!	#DIV/0!		#DIV/0!	#DIV/0!		#DIV/0!	#DIV/0!															#DIV/0!														#DIV/0!
0				0
0		#REF!		0
0		#DIV/0!		0		#DIV/0!		#DIV/0!	#DIV/0!			#DIV/0!	#DIV/0!		#DIV/0!	#DIV/0!		#DIV/0!	#DIV/0!															#DIV/0!														#DIV/0!
0				0
0		#REF!		0
0		#DIV/0!		0		#DIV/0!		#DIV/0!	#DIV/0!			#DIV/0!	#DIV/0!		#DIV/0!	#DIV/0!		#DIV/0!	#DIV/0!															#DIV/0!														#DIV/0!
0				0
0		#REF!		0
0		#DIV/0!		0		#DIV/0!		#DIV/0!	#DIV/0!			#DIV/0!	#DIV/0!		#DIV/0!	#DIV/0!		#DIV/0!	#DIV/0!															#DIV/0!														#DIV/0!
0				0
0		#REF!		0
0		#DIV/0!		0		#DIV/0!		#DIV/0!	#DIV/0!			#DIV/0!	#DIV/0!		#DIV/0!	#DIV/0!		#DIV/0!	#DIV/0!															#DIV/0!														#DIV/0!
0				0
0		#REF!		0
0		#DIV/0!		0		#DIV/0!		#DIV/0!	#DIV/0!			#DIV/0!	#DIV/0!		#DIV/0!	#DIV/0!		#DIV/0!	#DIV/0!															#DIV/0!														#DIV/0!
0				0
0		#REF!		0
0		#DIV/0!		0		#DIV/0!		#DIV/0!	#DIV/0!			#DIV/0!	#DIV/0!		#DIV/0!	#DIV/0!		#DIV/0!	#DIV/0!															#DIV/0!														#DIV/0!
0				0
0		#REF!		0
0		#DIV/0!		0		#DIV/0!		#DIV/0!	#DIV/0!			#DIV/0!	#DIV/0!		#DIV/0!	#DIV/0!		#DIV/0!	#DIV/0!															#DIV/0!														#DIV/0!
0				0
0		#REF!		0
0		#DIV/0!		0		#DIV/0!		#DIV/0!	#DIV/0!			#DIV/0!	#DIV/0!		#DIV/0!	#DIV/0!		#DIV/0!	#DIV/0!															#DIV/0!														#DIV/0!
0				0
0		#REF!		0
0		#DIV/0!		0		#DIV/0!		#DIV/0!	#DIV/0!			#DIV/0!	#DIV/0!		#DIV/0!	#DIV/0!		#DIV/0!	#DIV/0!															#DIV/0!														#DIV/0!
0				0
0		#REF!		0
0		#DIV/0!		0		#DIV/0!		#DIV/0!	#DIV/0!			#DIV/0!	#DIV/0!		#DIV/0!	#DIV/0!		#DIV/0!	#DIV/0!															#DIV/0!														#DIV/0!
0				0
0		#REF!		0
0		#DIV/0!		0		#DIV/0!		#DIV/0!	#DIV/0!			#DIV/0!	#DIV/0!		#DIV/0!	#DIV/0!		#DIV/0!	#DIV/0!															#DIV/0!														#DIV/0!
0				0
0		#REF!		0
0		#DIV/0!		0		#DIV/0!		#DIV/0!	#DIV/0!			#DIV/0!	#DIV/0!		#DIV/0!	#DIV/0!		#DIV/0!	#DIV/0!															#DIV/0!														#DIV/0!
0				0
0		#REF!		0
0		#DIV/0!		0		#DIV/0!		#DIV/0!	#DIV/0!			#DIV/0!	#DIV/0!		#DIV/0!	#DIV/0!		#DIV/0!	#DIV/0!															#DIV/0!														#DIV/0!
0				0
0		#REF!		0
0		#DIV/0!		0		#DIV/0!		#DIV/0!	#DIV/0!			#DIV/0!	#DIV/0!		#DIV/0!	#DIV/0!		#DIV/0!	#DIV/0!															#DIV/0!														#DIV/0!
0				0
0		#REF!		0
0		#DIV/0!		0		#DIV/0!		#DIV/0!	#DIV/0!			#DIV/0!	#DIV/0!		#DIV/0!	#DIV/0!		#DIV/0!	#DIV/0!															#DIV/0!														#DIV/0!
0				0
0		#REF!		0
0		#DIV/0!		0		#DIV/0!		#DIV/0!	#DIV/0!			#DIV/0!	#DIV/0!		#DIV/0!	#DIV/0!		#DIV/0!	#DIV/0!															#DIV/0!														#DIV/0!
0				0
0		#REF!		0
0		#DIV/0!		0		#DIV/0!		#DIV/0!	#DIV/0!			#DIV/0!	#DIV/0!		#DIV/0!	#DIV/0!		#DIV/0!	#DIV/0!															#DIV/0!														#DIV/0!
0				0
0		#REF!		0
0		#DIV/0!		0		#DIV/0!		#DIV/0!	#DIV/0!			#DIV/0!	#DIV/0!		#DIV/0!	#DIV/0!		#DIV/0!	#DIV/0!															#DIV/0!														#DIV/0!
0				0
0		#REF!		0
0		#DIV/0!		0		#DIV/0!		#DIV/0!	#DIV/0!			#DIV/0!	#DIV/0!		#DIV/0!	#DIV/0!		#DIV/0!	#DIV/0!															#DIV/0!														#DIV/0!
0				0
0		#REF!		0
0		#DIV/0!		0		#DIV/0!		#DIV/0!	#DIV/0!			#DIV/0!	#DIV/0!		#DIV/0!	#DIV/0!		#DIV/0!	#DIV/0!															#DIV/0!														#DIV/0!
0				0
0		#REF!		0
0		#DIV/0!		0		#DIV/0!		#DIV/0!	#DIV/0!			#DIV/0!	#DIV/0!		#DIV/0!	#DIV/0!		#DIV/0!	#DIV/0!															#DIV/0!														#DIV/0!
0				0
0		#REF!		0
0		#DIV/0!		0		#DIV/0!		#DIV/0!	#DIV/0!			#DIV/0!	#DIV/0!		#DIV/0!	#DIV/0!		#DIV/0!	#DIV/0!															#DIV/0!														#DIV/0!
0				0
0		#REF!		0
0		#DIV/0!		0		#DIV/0!		#DIV/0!	#DIV/0!			#DIV/0!	#DIV/0!		#DIV/0!	#DIV/0!		#DIV/0!	#DIV/0!															#DIV/0!														#DIV/0!
0				0
0		#REF!		0
0		#DIV/0!		0		#DIV/0!		#DIV/0!	#DIV/0!			#DIV/0!	#DIV/0!		#DIV/0!	#DIV/0!		#DIV/0!	#DIV/0!															#DIV/0!														#DIV/0!
0				0
0		#REF!		0
0		#DIV/0!		0		#DIV/0!		#DIV/0!	#DIV/0!			#DIV/0!	#DIV/0!		#DIV/0!	#DIV/0!		#DIV/0!	#DIV/0!															#DIV/0!														#DIV/0!
0				0
0		#REF!		0
0		#DIV/0!		0		#DIV/0!		#DIV/0!	#DIV/0!			#DIV/0!	#DIV/0!		#DIV/0!	#DIV/0!		#DIV/0!	#DIV/0!															#DIV/0!														#DIV/0!
0				0
0		#REF!		0
0		#DIV/0!		0		#DIV/0!		#DIV/0!	#DIV/0!			#DIV/0!	#DIV/0!		#DIV/0!	#DIV/0!		#DIV/0!	#DIV/0!															#DIV/0!														#DIV/0!
0				0
0		#REF!		0
0		#DIV/0!		0		#DIV/0!		#DIV/0!	#DIV/0!			#DIV/0!	#DIV/0!		#DIV/0!	#DIV/0!		#DIV/0!	#DIV/0!															#DIV/0!														#DIV/0!
0				0
0		#REF!		0
0		#DIV/0!		0		#DIV/0!		#DIV/0!	#DIV/0!			#DIV/0!	#DIV/0!		#DIV/0!	#DIV/0!		#DIV/0!	#DIV/0!															#DIV/0!														#DIV/0!
0				0
0		#REF!		0
0		#DIV/0!		0		#DIV/0!		#DIV/0!	#DIV/0!			#DIV/0!	#DIV/0!		#DIV/0!	#DIV/0!		#DIV/0!	#DIV/0!															#DIV/0!														#DIV/0!
0				0
0		#REF!		0
0		#DIV/0!		0		#DIV/0!		#DIV/0!	#DIV/0!			#DIV/0!	#DIV/0!		#DIV/0!	#DIV/0!		#DIV/0!	#DIV/0!															#DIV/0!														#DIV/0!
0				0
0		#REF!		0
0		#DIV/0!		0		#DIV/0!		#DIV/0!	#DIV/0!			#DIV/0!	#DIV/0!		#DIV/0!	#DIV/0!		#DIV/0!	#DIV/0!															#DIV/0!														#DIV/0!
0				0
0		#REF!		0
0		#DIV/0!		0		#DIV/0!		#DIV/0!	#DIV/0!			#DIV/0!	#DIV/0!		#DIV/0!	#DIV/0!		#DIV/0!	#DIV/0!															#DIV/0!														#DIV/0!
0				0
0		#REF!		0
0		#DIV/0!		0		#DIV/0!		#DIV/0!	#DIV/0!			#DIV/0!	#DIV/0!		#DIV/0!	#DIV/0!		#DIV/0!	#DIV/0!															#DIV/0!														#DIV/0!
0				0
0		#REF!		0
0		#DIV/0!		0		#DIV/0!		#DIV/0!	#DIV/0!			#DIV/0!	#DIV/0!		#DIV/0!	#DIV/0!		#DIV/0!	#DIV/0!															#DIV/0!														#DIV/0!
0				0
0		#REF!		0
0		#DIV/0!		0		#DIV/0!		#DIV/0!	#DIV/0!			#DIV/0!	#DIV/0!		#DIV/0!	#DIV/0!		#DIV/0!	#DIV/0!															#DIV/0!														#DIV/0!
0				0
0		#REF!		0
0		#DIV/0!		0		#DIV/0!		#DIV/0!	#DIV/0!			#DIV/0!	#DIV/0!		#DIV/0!	#DIV/0!		#DIV/0!	#DIV/0!															#DIV/0!														#DIV/0!
0				0
0		#REF!		0
0		#DIV/0!		0		#DIV/0!		#DIV/0!	#DIV/0!			#DIV/0!	#DIV/0!		#DIV/0!	#DIV/0!		#DIV/0!	#DIV/0!															#DIV/0!														#DIV/0!
0				0
0		#REF!		0
0		#DIV/0!		0		#DIV/0!		#DIV/0!	#DIV/0!			#DIV/0!	#DIV/0!		#DIV/0!	#DIV/0!		#DIV/0!	#DIV/0!															#DIV/0!														#DIV/0!
0				0
0		#REF!		0
0		#DIV/0!		0		#DIV/0!		#DIV/0!	#DIV/0!			#DIV/0!	#DIV/0!		#DIV/0!	#DIV/0!		#DIV/0!	#DIV/0!															#DIV/0!														#DIV/0!
0				0
0		#REF!		0
0		#DIV/0!		0		#DIV/0!		#DIV/0!	#DIV/0!			#DIV/0!	#DIV/0!		#DIV/0!	#DIV/0!		#DIV/0!	#DIV/0!															#DIV/0!														#DIV/0!
0				0
0		#REF!		0
0		#DIV/0!		0		#DIV/0!		#DIV/0!	#DIV/0!			#DIV/0!	#DIV/0!		#DIV/0!	#DIV/0!		#DIV/0!	#DIV/0!															#DIV/0!														#DIV/0!
0				0
0		#REF!		0
0		#DIV/0!		0		#DIV/0!		#DIV/0!	#DIV/0!			#DIV/0!	#DIV/0!		#DIV/0!	#DIV/0!		#DIV/0!	#DIV/0!															#DIV/0!														#DIV/0!
0				0
0		#REF!		0
0		#DIV/0!		0		#DIV/0!		#DIV/0!	#DIV/0!			#DIV/0!	#DIV/0!		#DIV/0!	#DIV/0!		#DIV/0!	#DIV/0!															#DIV/0!														#DIV/0!
0				0
0		#REF!		0
0		#DIV/0!		0		#DIV/0!		#DIV/0!	#DIV/0!			#DIV/0!	#DIV/0!		#DIV/0!	#DIV/0!		#DIV/0!	#DIV/0!															#DIV/0!														#DIV/0!
0				0
0		#REF!		0
0		#DIV/0!		0		#DIV/0!		#DIV/0!	#DIV/0!			#DIV/0!	#DIV/0!		#DIV/0!	#DIV/0!		#DIV/0!	#DIV/0!															#DIV/0!														#DIV/0!
0				0
0		#REF!		0
0		#DIV/0!		0		#DIV/0!		#DIV/0!	#DIV/0!			#DIV/0!	#DIV/0!		#DIV/0!	#DIV/0!		#DIV/0!	#DIV/0!															#DIV/0!														#DIV/0!
0				0
0		#REF!		0
0		#DIV/0!		0		#DIV/0!		#DIV/0!	#DIV/0!			#DIV/0!	#DIV/0!		#DIV/0!	#DIV/0!		#DIV/0!	#DIV/0!															#DIV/0!														#DIV/0!
0				0
0		#REF!		0
0		#DIV/0!		0		#DIV/0!		#DIV/0!	#DIV/0!			#DIV/0!	#DIV/0!		#DIV/0!	#DIV/0!		#DIV/0!	#DIV/0!															#DIV/0!														#DIV/0!
0				0
0		#REF!		0
0		#DIV/0!		0		#DIV/0!		#DIV/0!	#DIV/0!			#DIV/0!	#DIV/0!		#DIV/0!	#DIV/0!		#DIV/0!	#DIV/0!															#DIV/0!														#DIV/0!
0				0
0		#REF!		0
0		#DIV/0!		0		#DIV/0!		#DIV/0!	#DIV/0!			#DIV/0!	#DIV/0!		#DIV/0!	#DIV/0!		#DIV/0!	#DIV/0!															#DIV/0!														#DIV/0!
0				0
0		#REF!		0
0		#DIV/0!		0		#DIV/0!		#DIV/0!	#DIV/0!			#DIV/0!	#DIV/0!		#DIV/0!	#DIV/0!		#DIV/0!	#DIV/0!															#DIV/0!														#DIV/0!
0				0
0		#REF!		0
0		#DIV/0!		0		#DIV/0!		#DIV/0!	#DIV/0!			#DIV/0!	#DIV/0!		#DIV/0!	#DIV/0!		#DIV/0!	#DIV/0!															#DIV/0!														#DIV/0!
0				0
0		#REF!		0
0		#DIV/0!		0		#DIV/0!		#DIV/0!	#DIV/0!			#DIV/0!	#DIV/0!		#DIV/0!	#DIV/0!		#DIV/0!	#DIV/0!															#DIV/0!														#DIV/0!
0				0
0		#REF!		0
0		#DIV/0!		0		#DIV/0!		#DIV/0!	#DIV/0!			#DIV/0!	#DIV/0!		#DIV/0!	#DIV/0!		#DIV/0!	#DIV/0!															#DIV/0!														#DIV/0!
0				0
0		#REF!		0
0		#DIV/0!		0		#DIV/0!		#DIV/0!	#DIV/0!			#DIV/0!	#DIV/0!		#DIV/0!	#DIV/0!		#DIV/0!	#DIV/0!															#DIV/0!														#DIV/0!
0				0
0		#REF!		0
0		#DIV/0!		0		#DIV/0!		#DIV/0!	#DIV/0!			#DIV/0!	#DIV/0!		#DIV/0!	#DIV/0!		#DIV/0!	#DIV/0!															#DIV/0!														#DIV/0!
0				0
0		#REF!		0
0		#DIV/0!		0		#DIV/0!		#DIV/0!	#DIV/0!			#DIV/0!	#DIV/0!		#DIV/0!	#DIV/0!		#DIV/0!	#DIV/0!															#DIV/0!														#DIV/0!
0				0
0		#REF!		0
0		#DIV/0!		0		#DIV/0!		#DIV/0!	#DIV/0!			#DIV/0!	#DIV/0!		#DIV/0!	#DIV/0!		#DIV/0!	#DIV/0!															#DIV/0!														#DIV/0!
0				0
0		#REF!		0
0		#DIV/0!		0		#DIV/0!		#DIV/0!	#DIV/0!			#DIV/0!	#DIV/0!		#DIV/0!	#DIV/0!		#DIV/0!	#DIV/0!															#DIV/0!														#DIV/0!
0				0
0		#REF!		0
0		#DIV/0!		0		#DIV/0!		#DIV/0!	#DIV/0!			#DIV/0!	#DIV/0!		#DIV/0!	#DIV/0!		#DIV/0!	#DIV/0!															#DIV/0!														#DIV/0!
0				0
0		#REF!		0
0		#DIV/0!		0		#DIV/0!		#DIV/0!	#DIV/0!			#DIV/0!	#DIV/0!		#DIV/0!	#DIV/0!		#DIV/0!	#DIV/0!															#DIV/0!														#DIV/0!
0				0
0		#REF!		0
0		#DIV/0!		0		#DIV/0!		#DIV/0!	#DIV/0!			#DIV/0!	#DIV/0!		#DIV/0!	#DIV/0!		#DIV/0!	#DIV/0!															#DIV/0!														#DIV/0!
0				0
0		#REF!		0
0		#DIV/0!		0		#DIV/0!		#DIV/0!	#DIV/0!			#DIV/0!	#DIV/0!		#DIV/0!	#DIV/0!		#DIV/0!	#DIV/0!															#DIV/0!														#DIV/0!
0				0
0		#REF!		0
0		#DIV/0!		0		#DIV/0!		#DIV/0!	#DIV/0!			#DIV/0!	#DIV/0!		#DIV/0!	#DIV/0!		#DIV/0!	#DIV/0!															#DIV/0!														#DIV/0!
0				0
0		#REF!		0
0		#DIV/0!		0		#DIV/0!		#DIV/0!	#DIV/0!			#DIV/0!	#DIV/0!		#DIV/0!	#DIV/0!		#DIV/0!	#DIV/0!															#DIV/0!														#DIV/0!
0				0
0		#REF!		0
0		#DIV/0!		0		#DIV/0!		#DIV/0!	#DIV/0!			#DIV/0!	#DIV/0!		#DIV/0!	#DIV/0!		#DIV/0!	#DIV/0!															#DIV/0!														#DIV/0!
0				0
0		#REF!		0
0		#DIV/0!		0		#DIV/0!		#DIV/0!	#DIV/0!			#DIV/0!	#DIV/0!		#DIV/0!	#DIV/0!		#DIV/0!	#DIV/0!															#DIV/0!														#DIV/0!
0				0
0		#REF!		0
0		#DIV/0!		0		#DIV/0!		#DIV/0!	#DIV/0!			#DIV/0!	#DIV/0!		#DIV/0!	#DIV/0!		#DIV/0!	#DIV/0!															#DIV/0!														#DIV/0!
0				0
0		#REF!		0
0		#DIV/0!		0		#DIV/0!		#DIV/0!	#DIV/0!			#DIV/0!	#DIV/0!		#DIV/0!	#DIV/0!		#DIV/0!	#DIV/0!															#DIV/0!														#DIV/0!
0				0
0		#REF!		0
0		#DIV/0!		0		#DIV/0!		#DIV/0!	#DIV/0!			#DIV/0!	#DIV/0!		#DIV/0!	#DIV/0!		#DIV/0!	#DIV/0!															#DIV/0!														#DIV/0!
0				0
0		#REF!		0
0		#DIV/0!		0		#DIV/0!		#DIV/0!	#DIV/0!			#DIV/0!	#DIV/0!		#DIV/0!	#DIV/0!		#DIV/0!	#DIV/0!															#DIV/0!														#DIV/0!
0				0
0		#REF!		0
0		#DIV/0!		0		#DIV/0!		#DIV/0!	#DIV/0!			#DIV/0!	#DIV/0!		#DIV/0!	#DIV/0!		#DIV/0!	#DIV/0!															#DIV/0!														#DIV/0!
0				0
0		#REF!		0
0		#DIV/0!		0		#DIV/0!		#DIV/0!	#DIV/0!			#DIV/0!	#DIV/0!		#DIV/0!	#DIV/0!		#DIV/0!	#DIV/0!															#DIV/0!														#DIV/0!
0				0
0		#REF!		0
0		#DIV/0!		0		#DIV/0!		#DIV/0!	#DIV/0!			#DIV/0!	#DIV/0!		#DIV/0!	#DIV/0!		#DIV/0!	#DIV/0!															#DIV/0!														#DIV/0!
0				0
0		#REF!		0
0		#DIV/0!		0		#DIV/0!		#DIV/0!	#DIV/0!			#DIV/0!	#DIV/0!		#DIV/0!	#DIV/0!		#DIV/0!	#DIV/0!															#DIV/0!														#DIV/0!
0				0
0		#REF!		0
0		#DIV/0!		0		#DIV/0!		#DIV/0!	#DIV/0!			#DIV/0!	#DIV/0!		#DIV/0!	#DIV/0!		#DIV/0!	#DIV/0!															#DIV/0!														#DIV/0!
0				0
0		#REF!		0
0		#DIV/0!		0		#DIV/0!		#DIV/0!	#DIV/0!			#DIV/0!	#DIV/0!		#DIV/0!	#DIV/0!		#DIV/0!	#DIV/0!															#DIV/0!														#DIV/0!
0				0
0		#REF!		0
0		#DIV/0!		0		#DIV/0!		#DIV/0!	#DIV/0!			#DIV/0!	#DIV/0!		#DIV/0!	#DIV/0!		#DIV/0!	#DIV/0!															#DIV/0!														#DIV/0!
0				0
0		#REF!		0
0		#DIV/0!		0		#DIV/0!		#DIV/0!	#DIV/0!			#DIV/0!	#DIV/0!		#DIV/0!	#DIV/0!		#DIV/0!	#DIV/0!															#DIV/0!														#DIV/0!
0				0
0		#REF!		0
0		#DIV/0!		0		#DIV/0!		#DIV/0!	#DIV/0!			#DIV/0!	#DIV/0!		#DIV/0!	#DIV/0!		#DIV/0!	#DIV/0!															#DIV/0!														#DIV/0!
0				0
[truncated: 8 more columns]
